# Supplementary material for: Relocation of Sr48 to Chromosome 2D Using an Alternative Mapping Population and Development of a Closely Linked Marker Using Diverse Molecular Technologies
Source: Plants (Basel). 2023 Apr 10;12(8):1601. doi: 10.3390/plants12081601 (PMC10142899; doi:10.3390/plants12081601)
Supplement: Supplementary file 1 [file plants-12-01601-s001.zip]

Archive with 1 entries (1 files):
- plants-2262432-supplementary.pdf
